# Supplementary material for: High Genotypic Diversity, Putative New Types and Intra-Genotype Variants of Bovine Papillomavirus in Northeast Brazil
Source: Pathogens. 2020 Sep 15;9(9):748. doi: 10.3390/pathogens9090748 (PMC7558504; doi:10.3390/pathogens9090748)
Supplement: Supplementary file 1 [file pathogens-09-00748-s001.zip]

Archive with 1 entries (1 files):
- pathogens-909627supp.pdf
